# Supplementary material for: Relationships of Nutritional Factors and Agrochemical Exposure with Parkinson’s Disease in the Province of Brescia, Italy
Source: Int J Environ Res Public Health. 2022 Mar 11;19(6):3309. doi: 10.3390/ijerph19063309 (PMC8954923; doi:10.3390/ijerph19063309)
Supplement: Supplementary file 1 [file ijerph-19-03309-s001.zip]

Archive with 1 entries (1 files):
- ijerph-1537881-supplementary.pdf
